# Supplementary material for: Perpetuation of Avian Influenza from Molt to Fall Migration in Wild Swan Geese (Anser cygnoides): An Agent-Based Modeling Approach
Source: Viruses. 2025 Jan 30;17(2):196. doi: 10.3390/v17020196 (PMC11861497; doi:10.3390/v17020196)
Supplement: Supplementary file 1 [file viruses-17-00196-s001.zip]

Archive with 1 entries (1 files):
- viruses-3257026-supplementary.pdf
